# Supplementary material for: Accelerated hypometabolism with disease progression associated with faster cognitive decline among amyloid positive patients
Source: Front Neurosci. 2023 Apr 14;17:1151820. doi: 10.3389/fnins.2023.1151820 (PMC10140339; doi:10.3389/fnins.2023.1151820)
Supplement: Supplementary file 1 [file Data_Sheet_1.ZIP › Supplementary Material/Supp Table 1 FDG crosssectional analysis.xlsx]

## Sheet: Sheet1
				Kruskal-Wallis test	2-sample t-test							Pearson's correlation r				Significance of r
Region	CN	MCI	AD dementia	p value	p value			Cohen's d			CDRSB	immediate recall	learning	delayed recall	CDRSB	immediate recall	learning	delayed recall
					MCI - CN	AD - MCI	AD - CN	MCI - CN	AD - MCI	AD - CN
Frontal Sup 2 L	1.42 (1.39,1.45)	1.39 (1.38,1.41)	1.34 (1.32,1.37)	5.62592e-05	0.206516	0.00113567	0.000395615	-0.138258	-0.311683	-0.431902	-0.0851438	-0.0381622	-0.0474222	-0.0270484	0.189597	0.560494	0.469373	0.67867
Frontal Inf Orb 2 L	1.36 (1.33,1.39)	1.34 (1.32,1.36)	1.29 (1.26,1.32)	8.55144e-05	0.157375	0.00139616	0.000315993	-0.154238	-0.305779	-0.438082	-0.104356	0.122739	-0.015778	0.119522	0.106087	0.0592019	0.809067	0.0650828
Frontal Med Orb R	1.33 (1.30,1.36)	1.28 (1.25,1.30)	1.24 (1.21,1.27)	0.000200739	0.00680916	0.0514274	6.81282e-05	-0.295981	-0.186015	-0.486245	0.0113719	-0.00337467	-0.0766069	0.00657808	0.860587	0.958785	0.240058	0.919421
Cingulate Post L	1.63 (1.60,1.66)	1.59 (1.57,1.61)	1.45 (1.42,1.48)	4.7908e-18	0.031429	4.54451e-15	4.83252e-15	-0.234963	-0.77023	-0.994587	-0.249845	0.131662	-0.0323159	0.0696935	8.82459e-05	0.0428661	0.620603	0.28323
Cingulate Post R	1.64 (1.61,1.66)	1.60 (1.58,1.61)	1.48 (1.45,1.51)	4.40534e-14	0.028903	6.79131e-12	1.82855e-12	-0.239366	-0.671714	-0.890419	-0.297521	0.145737	-0.0465678	0.106384	2.58058e-06	0.0248499	0.475537	0.10086
Hippocampus L	1.09 (1.06,1.12)	1.05 (1.03,1.06)	1.00 (0.97,1.02)	2.17003e-07	0.00527822	0.000100449	3.51275e-07	-0.305336	-0.373864	-0.627474	-0.0838878	-0.0793347	-0.118104	-0.0105518	0.195292	0.224669	0.0701318	0.871358
Hippocampus R	1.04 (1.01,1.06)	1.02 (1.01,1.04)	0.98 (0.96,1.00)	0.000130025	0.443638	0.000357279	0.000737718	-0.0834947	-0.342054	-0.409942	-0.125224	-0.0153481	-0.0643263	-0.0334765	0.0526888	0.814563	0.32513	0.607339
ParaHippocampal L	1.12 (1.10,1.14)	1.08 (1.07,1.09)	1.01 (1.00,1.03)	5.85872e-15	0.000235614	1.43084e-09	1.24042e-13	-0.403709	-0.589141	-0.938524	-0.233389	0.0632829	-0.0359213	0.0443737	0.000257248	0.332022	0.582144	0.494771
ParaHippocampal R	1.13 (1.11,1.16)	1.10 (1.09,1.12)	1.05 (1.03,1.07)	7.44584e-08	0.0518167	1.45273e-05	6.54627e-07	-0.212258	-0.416521	-0.611357	-0.227085	0.0353079	-0.0509677	0.0278287	0.000380118	0.588609	0.434804	0.668616
Occipital Mid L	1.32 (1.29,1.35)	1.31 (1.30,1.33)	1.23 (1.20,1.26)	3.1737e-06	0.627926	9.76001e-07	7.20171e-05	-0.0528116	-0.474673	-0.485796	-0.139364	0.0574705	-0.0509179	0.0148554	0.0312604	0.380468	0.437218	0.820036
Occipital Mid R	1.35 (1.32,1.38)	1.33 (1.32,1.35)	1.27 (1.24,1.30)	0.000418721	0.375366	0.000300292	0.000984257	-0.0966289	-0.347768	-0.400992	-0.0830164	-0.00261715	-0.0793399	0.00335719	0.199989	0.9681	0.224639	0.958911
Occipital Inf L	1.39 (1.35,1.43)	1.40 (1.37,1.42)	1.28 (1.25,1.32)	1.20894e-07	0.85639	2.00322e-08	3.71781e-05	0.019718	-0.546191	-0.50531	-0.112047	0.106684	-0.0547658	0.0385935	0.0838856	0.10281	0.403327	0.554374
Fusiform L	1.41 (1.38,1.44)	1.40 (1.38,1.41)	1.35 (1.32,1.37)	0.000316015	0.373645	0.000929281	0.00140931	-0.0972844	-0.321292	-0.391779	-0.142803	-0.0315176	-0.0277232	-0.0655648	0.0276112	0.63073	0.672438	0.314848
Parietal Sup L	1.38 (1.35,1.41)	1.38 (1.36,1.39)	1.31 (1.28,1.34)	0.000378621	0.811049	2.8914e-05	0.00179685	-0.0260373	-0.403772	-0.380022	-0.188331	0.0869356	-0.0662349	0.120961	0.00340466	0.183202	0.31095	0.0624465
Parietal Sup R	1.34 (1.31,1.38)	1.34 (1.32,1.36)	1.25 (1.21,1.28)	3.01864e-06	0.74153	7.31649e-07	0.000119862	-0.0360678	-0.479639	-0.470974	-0.243443	0.0474884	-0.0697165	0.100173	0.000139425	0.467798	0.286145	0.123283
Parietal Inf L	1.36 (1.33,1.39)	1.36 (1.34,1.37)	1.26 (1.23,1.29)	4.03126e-09	0.802211	2.63031e-10	2.18195e-06	-0.0272805	-0.613854	-0.580842	-0.182027	0.0594931	-0.0824739	0.0193137	0.00458477	0.361847	0.205831	0.766433
Parietal Inf R	1.40 (1.36,1.43)	1.38 (1.37,1.40)	1.27 (1.24,1.30)	5.42315e-10	0.485891	1.24897e-10	1.75275e-07	-0.0759138	-0.627842	-0.645106	-0.225762	0.124387	-0.0236068	0.0451393	0.000412029	0.0558487	0.717688	0.487349
Angular L	1.34 (1.31,1.37)	1.32 (1.30,1.34)	1.19 (1.16,1.23)	6.64396e-12	0.297546	7.56097e-12	2.77312e-09	-0.113521	-0.667545	-0.737514	-0.205958	0.130159	-0.099309	0.0334861	0.00130332	0.0453175	0.127376	0.606474
Angular R	1.35 (1.32,1.38)	1.34 (1.32,1.36)	1.23 (1.20,1.26)	1.43099e-10	0.495668	3.14134e-11	1.6435e-07	-0.0744549	-0.646422	-0.646736	-0.16	0.0825669	-0.0901374	-0.00340036	0.0128828	0.205318	0.166626	0.958295
Precuneus L	1.54 (1.51,1.57)	1.53 (1.51,1.55)	1.44 (1.41,1.46)	2.40384e-08	0.446736	7.19055e-09	1.11821e-06	-0.0828913	-0.562352	-0.599443	-0.194047	0.0846418	-0.0975704	0.0853581	0.00248166	0.19412	0.134208	0.188481
Precuneus R	1.55 (1.52,1.58)	1.54 (1.52,1.55)	1.46 (1.43,1.48)	3.77964e-07	0.428994	2.28938e-07	1.42987e-05	-0.0861669	-0.500106	-0.531166	-0.229305	0.0814004	-0.108276	0.0830621	0.000331682	0.211815	0.0963201	0.20069
Temporal Sup L	1.29 (1.27,1.31)	1.27 (1.26,1.29)	1.22 (1.19,1.24)	3.20101e-06	0.312092	3.46495e-05	4.14947e-05	-0.110153	-0.397424	-0.500241	-0.161552	0.0399334	-0.0551597	-0.0156909	0.0120239	0.540696	0.397928	0.809309
Temporal Sup R	1.32 (1.30,1.35)	1.31 (1.29,1.32)	1.25 (1.22,1.27)	2.40903e-06	0.209619	4.37109e-06	1.12745e-05	-0.136762	-0.441759	-0.537074	-0.177552	0.12237	-0.0252041	0.0412587	0.00570949	0.059976	0.69948	0.525578
Temporal Pole Sup L	1.13 (1.11,1.15)	1.10 (1.09,1.12)	1.05 (1.02,1.07)	4.3649e-08	0.0566389	1.89009e-05	5.53837e-07	-0.208123	-0.411064	-0.615503	-0.0934432	0.0143056	-0.0463182	0.0490136	0.148959	0.826953	0.478849	0.45168
Temporal Pole Sup R	1.15 (1.13,1.17)	1.16 (1.14,1.17)	1.10 (1.07,1.12)	0.000137038	0.616294	2.00102e-05	0.0026141	0.054606	-0.409818	-0.364817	-0.203077	0.147377	0.0496211	0.102368	0.00156338	0.0235491	0.448024	0.115237
Temporal Mid L	1.34 (1.31,1.36)	1.30 (1.28,1.32)	1.17 (1.14,1.20)	1.4376e-19	0.0226464	2.04109e-16	5.77897e-15	-0.248997	-0.810275	-0.991411	-0.275128	0.169856	-0.0305581	0.0757335	1.47201e-05	0.00878934	0.639743	0.243473
Temporal Mid R	1.34 (1.32,1.37)	1.32 (1.30,1.33)	1.22 (1.19,1.24)	6.17777e-13	0.0934929	2.5328e-12	5.4517e-10	-0.182966	-0.683418	-0.772085	-0.207004	0.165901	-0.0268243	0.0987508	0.00122952	0.0105198	0.681186	0.127917
Temporal Pole Mid L	1.07 (1.04,1.10)	1.04 (1.02,1.06)	0.98 (0.96,1.01)	1.4778e-06	0.108278	9.41413e-05	4.22628e-06	-0.175167	-0.375175	-0.564247	-0.0271466	0.0909096	-0.0600335	0.0598532	0.67563	0.163908	0.358523	0.357921
Temporal Pole Mid R	1.12 (1.10,1.15)	1.11 (1.09,1.13)	1.06 (1.03,1.08)	0.000278495	0.368929	0.000371621	0.000272345	-0.0982059	-0.34085	-0.444036	-0.124219	0.181723	0.0158048	0.176442	0.0541242	0.00501296	0.808748	0.00623971
Temporal Inf L	1.31 (1.28,1.34)	1.30 (1.28,1.32)	1.17 (1.14,1.20)	4.12696e-16	0.585797	3.42367e-16	2.26165e-10	-0.0594364	-0.810037	-0.793466	-0.296467	0.236698	-0.00633089	0.0900641	3.09328e-06	0.000250906	0.923096	0.166972
Temporal Inf R	1.36 (1.34,1.39)	1.34 (1.32,1.35)	1.24 (1.22,1.27)	1.16674e-11	0.0738849	3.84981e-10	1.50196e-09	-0.195018	-0.60787	-0.75068	-0.212549	0.127	-0.103554	0.0806987	0.000898527	0.0508525	0.111826	0.213846
