# Supplementary material for: Accelerated hypometabolism with disease progression associated with faster cognitive decline among amyloid positive patients
Source: Front Neurosci. 2023 Apr 14;17:1151820. doi: 10.3389/fnins.2023.1151820 (PMC10140339; doi:10.3389/fnins.2023.1151820)
Supplement: Supplementary file 1 [file Data_Sheet_1.ZIP › Supplementary Material/Supp Table 2 regional AV45-PET analysis.xlsx]

## Sheet: Sheet1
brain region	CN	MCI	AD	pval			Cohen's d
				MCI -CN	AD-MCI	AD-CN	MCI -CN	AD-MCI	AD-CN
Frontal Sup 2 L	1.79 (1.71,1.86)	1.95 (1.90,1.99)	1.99 (1.93,2.05)	0.00074622	0.294342	4.31265e-05	0.36641	0.0992851	0.49592
Frontal Sup 2 R	1.80 (1.72,1.88)	1.95 (1.90,2.00)	1.99 (1.93,2.05)	0.00139344	0.320869	0.000192454	0.346744	0.0938754	0.450993
Frontal Mid 2 L	1.73 (1.65,1.80)	1.89 (1.84,1.94)	1.94 (1.88,2.01)	0.000374722	0.196908	9.25927e-06	0.387004	0.12228	0.538978
Frontal Mid 2 R	1.74 (1.66,1.82)	1.90 (1.85,1.95)	1.94 (1.88,2.00)	0.00102034	0.30172	7.74733e-05	0.356503	0.0978534	0.479314
Frontal Sup Medial L	1.69 (1.62,1.76)	1.87 (1.82,1.92)	1.92 (1.86,1.98)	0.000106498	0.199732	2.53624e-06	0.422184	0.121512	0.573216
Frontal Sup Medial R	1.59 (1.52,1.66)	1.75 (1.70,1.80)	1.79 (1.73,1.84)	0.000769938	0.39383	3.68663e-05	0.366601	0.0808687	0.502357
Frontal Med Orb L	1.89 (1.81,1.97)	2.06 (2.01,2.12)	2.08 (2.02,2.15)	0.000836671	0.647242	0.000412109	0.362927	0.0433053	0.426692
Frontal Med Orb R	1.82 (1.74,1.90)	2.00 (1.95,2.06)	2.03 (1.97,2.10)	0.000532426	0.510812	8.58893e-05	0.379069	0.0622725	0.478127
Rectus L	1.78 (1.70,1.86)	1.94 (1.89,1.99)	2.00 (1.93,2.07)	0.00146213	0.140481	6.40366e-05	0.344614	0.139454	0.482543
Rectus R	1.82 (1.74,1.91)	1.98 (1.92,2.03)	2.03 (1.96,2.10)	0.00285318	0.239377	0.000186627	0.323545	0.110936	0.450863
OFCmed L	1.84 (1.76,1.92)	1.99 (1.94,2.04)	2.04 (1.97,2.12)	0.00195393	0.201211	0.000239878	0.336345	0.120887	0.443536
OFCmed R	1.85 (1.77,1.93)	2.00 (1.95,2.05)	2.07 (2.00,2.14)	0.00338357	0.116061	0.000108589	0.318067	0.148703	0.46802
OFCant L	1.88 (1.80,1.97)	2.04 (1.99,2.09)	2.07 (2.00,2.15)	0.00249946	0.431812	0.000876888	0.32942	0.0743544	0.402
OFCpost L	1.76 (1.69,1.83)	1.92 (1.88,1.97)	1.93 (1.87,1.99)	0.000553924	0.900897	0.000810547	0.376196	0.0117486	0.404693
OFClat L	1.64 (1.57,1.71)	1.82 (1.77,1.87)	1.81 (1.74,1.88)	0.000139106	0.794179	0.000822659	0.419433	-0.0248838	0.408272
Cingulate Mid L	1.81 (1.73,1.88)	1.93 (1.89,1.98)	2.01 (1.94,2.07)	0.00567972	0.0719809	9.89141e-05	0.300416	0.171248	0.471986
Cingulate Mid R	1.79 (1.72,1.86)	1.92 (1.87,1.97)	1.98 (1.93,2.04)	0.00280617	0.103893	2.69993e-05	0.326715	0.154941	0.513253
Cingulate Post L	1.82 (1.74,1.90)	2.00 (1.94,2.05)	2.07 (2.00,2.14)	0.000503235	0.0880106	4.74117e-06	0.37837	0.162685	0.558983
Cingulate Post R	1.87 (1.79,1.95)	2.00 (1.95,2.05)	2.07 (2.01,2.14)	0.00677804	0.0911322	0.000156725	0.293142	0.161377	0.457906
Calcarine L	1.59 (1.51,1.67)	1.71 (1.67,1.76)	1.84 (1.77,1.90)	0.00624701	0.00196356	2.72864e-06	0.300245	0.294381	0.577417
Calcarine R	1.70 (1.62,1.78)	1.78 (1.74,1.83)	1.88 (1.82,1.94)	0.0549707	0.0146597	0.000460707	0.209843	0.232934	0.427391
Precuneus L	1.80 (1.72,1.88)	1.94 (1.89,1.99)	2.03 (1.96,2.09)	0.0037814	0.0420542	3.44898e-05	0.314544	0.19421	0.504234
Precuneus R	1.82 (1.74,1.89)	1.97 (1.92,2.01)	2.04 (1.97,2.10)	0.00170679	0.0825325	1.67177e-05	0.343016	0.165984	0.528129
Putamen L	1.73 (1.66,1.80)	1.89 (1.84,1.94)	1.91 (1.86,1.97)	0.000407963	0.548665	5.76586e-05	0.385733	0.0567956	0.488719
Pallidum L	1.70 (1.63,1.77)	1.83 (1.79,1.88)	1.87 (1.81,1.93)	0.0030621	0.33952	0.000401063	0.322887	0.0906267	0.428681
Heschl L	1.58 (1.51,1.66)	1.70 (1.66,1.75)	1.77 (1.70,1.83)	0.00881494	0.12798	0.000289406	0.284993	0.144638	0.439771
Heschl R	1.54 (1.47,1.61)	1.67 (1.62,1.71)	1.70 (1.65,1.76)	0.00471996	0.326835	0.000313346	0.308897	0.0932126	0.438354
Temporal Sup L	1.60 (1.53,1.67)	1.75 (1.71,1.79)	1.79 (1.74,1.85)	0.000516396	0.250856	3.66699e-05	0.38015	0.108853	0.503211
Temporal Mid L	1.81 (1.73,1.88)	1.95 (1.90,2.00)	2.01 (1.94,2.07)	0.00189141	0.174114	0.000116245	0.337553	0.129116	0.467094
Temporal Mid R	1.79 (1.71,1.86)	1.92 (1.87,1.96)	1.97 (1.91,2.04)	0.00514767	0.147876	0.000219955	0.302574	0.137674	0.44677
Temporal Inf L	1.80 (1.72,1.88)	1.93 (1.88,1.98)	2.04 (1.97,2.11)	0.00557569	0.0113694	7.54402e-06	0.299748	0.240439	0.54311
Temporal Inf R	1.79 (1.72,1.86)	1.94 (1.90,1.99)	2.04 (1.98,2.11)	0.000906903	0.0183616	6.94863e-07	0.361743	0.224765	0.609035
