# Supplementary material for: Accelerated hypometabolism with disease progression associated with faster cognitive decline among amyloid positive patients
Source: Front Neurosci. 2023 Apr 14;17:1151820. doi: 10.3389/fnins.2023.1151820 (PMC10140339; doi:10.3389/fnins.2023.1151820)
Supplement: Supplementary file 1 [file Data_Sheet_1.ZIP › Supplementary Material/Supp Table 3 FDG analysis adjust AV45 and Time.xlsx]

## Sheet: Sheet1
				Kruskal-Wallis test	2-sample t-test							Pearson's correlation r				Significance of r
Region	CN	MCI	AD dementia	p value	p value			Cohen's d			CDRSB	immediate recall	learning	delayed recall	CDRSB	immediate recall	learning	delayed recall
Cingulate Post L	1.60 (1.57,1.63)	1.59 (1.57,1.61)	1.47 (1.44,1.49)	2.77224e-13	0.582426	1.8024e-12	1.93509e-09	-0.059892	-0.688298	-0.74526	-0.249845	0.131662	-0.0323159	0.0696935	8.82459e-05	0.0428661	0.620603	0.28323
Cingulate Post R	1.61 (1.58,1.64)	1.60 (1.58,1.62)	1.49 (1.46,1.52)	9.91662e-11	0.366583	4.60291e-10	2.0621e-08	-0.0986886	-0.607386	-0.696836	-0.297521	0.145737	-0.0465678	0.106384	2.58058e-06	0.0248499	0.475537	0.10086
Hippocampus L	1.08 (1.05,1.11)	1.05 (1.03,1.07)	1.00 (0.98,1.03)	3.29312e-05	0.0740059	0.000637814	7.02571e-05	-0.195023	-0.327656	-0.485327	-0.0838878	-0.0793347	-0.118104	-0.0105518	0.195292	0.224669	0.0701318	0.871358
ParaHippocampal L	1.10 (1.08,1.12)	1.08 (1.07,1.09)	1.03 (1.01,1.04)	9.88417e-09	0.0989648	4.19989e-07	2.57983e-07	-0.179972	-0.489678	-0.635788	-0.233389	0.0632829	-0.0359213	0.0443737	0.000257248	0.332022	0.582144	0.494771
ParaHippocampal R	1.12 (1.09,1.14)	1.10 (1.09,1.12)	1.06 (1.04,1.08)	9.8565e-06	0.322831	9.91982e-05	0.000119681	-0.107733	-0.373231	-0.46863	-0.227085	0.0353079	-0.0509677	0.0278287	0.000380118	0.588609	0.434804	0.668616
Occipital Inf L	1.38 (1.34,1.42)	1.40 (1.37,1.42)	1.29 (1.25,1.32)	1.10764e-06	0.44017	7.60863e-08	0.000499988	0.0841319	-0.522546	-0.4246	-0.112047	0.106684	-0.0547658	0.0385935	0.0838856	0.10281	0.403327	0.554374
Parietal Inf L	1.35 (1.32,1.37)	1.36 (1.34,1.37)	1.26 (1.24,1.29)	1.1369e-07	0.459291	4.17014e-09	0.000199578	0.0806179	-0.569311	-0.452745	-0.182027	0.0594931	-0.0824739	0.0193137	0.00458477	0.361847	0.205831	0.766433
Parietal Inf R	1.38 (1.35,1.41)	1.38 (1.37,1.40)	1.28 (1.25,1.31)	3.34073e-08	0.923391	2.20644e-09	1.73572e-05	0.0104728	-0.582052	-0.526411	-0.225762	0.124387	-0.0236068	0.0451393	0.000412029	0.0558487	0.717688	0.487349
Angular L	1.32 (1.29,1.35)	1.32 (1.30,1.34)	1.20 (1.17,1.23)	7.56745e-10	0.906077	1.47424e-10	7.21799e-07	-0.0128498	-0.622861	-0.608926	-0.205958	0.130159	-0.099309	0.0334861	0.00130332	0.0453175	0.127376	0.606474
Angular R	1.34 (1.31,1.37)	1.34 (1.33,1.36)	1.23 (1.20,1.27)	5.17411e-09	0.853884	5.57153e-10	1.46548e-05	0.0201205	-0.602018	-0.531232	-0.16	0.0825669	-0.0901374	-0.00340036	0.0128828	0.205318	0.166626	0.958295
Precuneus L	1.53 (1.51,1.56)	1.53 (1.51,1.55)	1.44 (1.41,1.47)	3.19794e-07	0.838712	3.41375e-08	1.92131e-05	-0.0221674	-0.535483	-0.523554	-0.194047	0.0846418	-0.0975704	0.0853581	0.00248166	0.19412	0.134208	0.188481
Precuneus R	1.54 (1.52,1.57)	1.54 (1.52,1.55)	1.46 (1.43,1.49)	2.34087e-06	0.742835	7.76748e-07	0.000120912	-0.0357344	-0.476989	-0.46889	-0.229305	0.0814004	-0.108276	0.0830621	0.000331682	0.211815	0.0963201	0.20069
Temporal Sup L	1.28 (1.25,1.30)	1.28 (1.26,1.29)	1.22 (1.20,1.25)	6.06139e-05	0.865058	0.000134904	0.00157649	-0.0185077	-0.365908	-0.383361	-0.161552	0.0399334	-0.0551597	-0.0156909	0.0120239	0.540696	0.397928	0.809309
Temporal Sup R	1.32 (1.29,1.34)	1.31 (1.29,1.32)	1.25 (1.23,1.27)	2.56242e-05	0.442181	1.59703e-05	0.000134126	-0.083725	-0.414477	-0.465128	-0.177552	0.12237	-0.0252041	0.0412587	0.00570949	0.059976	0.69948	0.525578
Temporal Pole Sup L	1.12 (1.10,1.14)	1.10 (1.09,1.12)	1.05 (1.03,1.07)	3.89403e-06	0.286203	7.41224e-05	4.68972e-05	-0.116276	-0.380289	-0.49667	-0.0934432	0.0143056	-0.0463182	0.0490136	0.148959	0.826953	0.478849	0.45168
Temporal Mid L	1.31 (1.29,1.34)	1.30 (1.28,1.32)	1.18 (1.15,1.21)	3.9371e-15	0.413772	6.55937e-14	3.99084e-10	-0.089041	-0.73452	-0.778589	-0.275128	0.169856	-0.0305581	0.0757335	1.47201e-05	0.00878934	0.639743	0.243473
Temporal Mid R	1.33 (1.30,1.36)	1.32 (1.30,1.33)	1.22 (1.20,1.25)	1.08524e-10	0.394702	5.62013e-11	1.03987e-07	-0.0927316	-0.637638	-0.655858	-0.207004	0.165901	-0.0268243	0.0987508	0.00122952	0.0105198	0.681186	0.127917
Temporal Pole Mid L	1.05 (1.02,1.08)	1.05 (1.03,1.06)	0.99 (0.97,1.02)	0.000427506	0.871794	0.000677827	0.00352311	-0.0175755	-0.325851	-0.353943	-0.0271466	0.0909096	-0.0600335	0.0598532	0.67563	0.163908	0.358523	0.357921
Temporal Inf L	1.29 (1.25,1.32)	1.30 (1.28,1.32)	1.18 (1.16,1.21)	1.44066e-12	0.339157	1.00546e-13	3.11439e-06	0.104291	-0.734375	-0.573746	-0.296467	0.236698	-0.00633089	0.0900641	3.09328e-06	0.000250906	0.923096	0.166972
Temporal Inf R	1.35 (1.33,1.38)	1.34 (1.32,1.35)	1.25 (1.22,1.27)	9.82223e-10	0.313338	3.55233e-09	1.87702e-07	-0.109869	-0.571972	-0.64183	-0.212549	0.127	-0.103554	0.0806987	0.000898527	0.0508525	0.111826	0.213846
