# Supplementary material for: Accelerated hypometabolism with disease progression associated with faster cognitive decline among amyloid positive patients
Source: Front Neurosci. 2023 Apr 14;17:1151820. doi: 10.3389/fnins.2023.1151820 (PMC10140339; doi:10.3389/fnins.2023.1151820)
Supplement: Supplementary file 1 [file Data_Sheet_1.ZIP › Supplementary Material/Supp Table 4 Comparisons of absolute progression rate.xlsx]

## Sheet: Sheet1
brain region	CN	MCI	AD		Cohen's d
				p value	MCI -CN	AD-MCI	AD-CN
Cingulate Post L	0.2 (-2.0,2.4)	-0.9 (-2.0,0.1)	-4.0 (-6.2,-1.8)	3.21548e-06	-0.165458	-0.486654	-0.56475
Cingulate Post R	1.0 (-1.3,3.3)	-0.7 (-1.7,0.3)	-3.3 (-5.4,-1.1)	0.000437424	-0.247805	-0.41552	-0.553905
Occipital Mid R	0.9 (-1.4,3.2)	-0.4 (-1.4,0.5)	-3.3 (-5.6,-0.9)	0.00016958	-0.202489	-0.47382	-0.529934
Parietal Inf L	0.5 (-1.5,2.5)	-0.6 (-1.6,0.3)	-4.2 (-6.7,-1.7)	1.40832e-07	-0.191779	-0.603214	-0.644453
Parietal Inf R	0.9 (-1.3,3.1)	-1.2 (-2.3,-0.1)	-3.9 (-6.5,-1.4)	0.000174589	-0.302248	-0.411234	-0.615492
Angular L	0.5 (-1.7,2.7)	-1.5 (-2.6,-0.3)	-5.1 (-7.5,-2.7)	8.14405e-06	-0.273655	-0.533464	-0.731129
Angular R	0.9 (-1.5,3.2)	-0.9 (-2.1,0.3)	-3.9 (-6.3,-1.5)	0.000319623	-0.237009	-0.425638	-0.59175
Precuneus L	1.0 (-1.3,3.2)	-0.7 (-1.7,0.3)	-3.0 (-5.2,-0.9)	2.78609e-05	-0.247535	-0.387033	-0.518905
Temporal Sup R	1.2 (-0.7,3.0)	-1.3 (-2.1,-0.4)	-2.0 (-3.8,-0.1)	0.00177568	-0.439126	-0.138364	-0.498195
Temporal Mid R	1.2 (-0.6,3.1)	-1.6 (-2.5,-0.7)	-3.5 (-5.4,-1.7)	2.5021e-06	-0.483866	-0.369601	-0.74705
Temporal Inf R	-0.3 (-2.6,2.1)	-1.4 (-2.4,-0.3)	-3.9 (-5.6,-2.2)	0.00126044	-0.161369	-0.422794	-0.503775
