# Supplementary material for: Accelerated hypometabolism with disease progression associated with faster cognitive decline among amyloid positive patients
Source: Front Neurosci. 2023 Apr 14;17:1151820. doi: 10.3389/fnins.2023.1151820 (PMC10140339; doi:10.3389/fnins.2023.1151820)
Supplement: Supplementary file 1 [file Data_Sheet_1.ZIP › Supplementary Material/Supp Table 5 Association Analysis.xlsx]

## Sheet: Sheet1
	FDG SUVR		Progression rate		Linear regression
Region	r	p	r	p	R squared
Cingulate Post L	-0.249845	8.82459e-05	-0.389404	1.09208e-07	0.2413
Cingulate Post R	-0.297521	2.58058e-06	-0.313045	2.60174e-05	0.202032
Hippocampus L	-0.0838878	0.195292	-0.141066	0.0633573	0.0537698
ParaHippocampal L	-0.233389	0.000257248	-0.0697512	0.36042	0.116526
ParaHippocampal R	-0.227085	0.000380118	-0.117635	0.12213	0.0926601
Occipital Inf L	-0.112047	0.0838856	-0.263331	0.000464459	0.104921
Parietal Inf L	-0.182027	0.00458477	-0.427477	4.02931e-09	0.20212
Parietal Inf R	-0.225762	0.000412029	-0.299053	6.11146e-05	0.162
Angular L	-0.205958	0.00130332	-0.396408	6.1363e-08	0.195389
Angular R	-0.16	0.0128828	-0.308468	3.45666e-05	0.160691
Precuneus L	-0.194047	0.00248166	-0.383695	1.72989e-07	0.229319
Precuneus R	-0.229305	0.000331682	-0.340138	4.38914e-06	0.205227
Temporal Sup L	-0.161552	0.0120239	-0.309553	3.23295e-05	0.108044
Temporal Sup R	-0.177552	0.00570949	-0.263848	0.000435051	0.116154
Temporal Pole Sup L	-0.0934432	0.148959	-0.182441	0.0159756	0.0547059
Temporal Mid L	-0.275128	1.47201e-05	-0.385386	1.51095e-07	0.237144
Temporal Mid R	-0.207004	0.00122952	-0.387723	1.25158e-07	0.230164
Temporal Pole Mid L	-0.0271466	0.67563	-0.129495	0.0894973	0.0602675
Temporal Inf L	-0.296467	3.09328e-06	-0.219606	0.00369541	0.217856
Temporal Inf R	-0.212549	0.000898527	-0.251867	0.000829261	0.16014
